# Supplementary material for: Craniofacial bone anomalies related to cholesterol synthesis defects
Source: Sci Rep. 2024 Mar 4;14:5371. doi: 10.1038/s41598-024-55998-3 (PMC10912708; doi:10.1038/s41598-024-55998-3)
Supplement: Supplementary file 2 — Supplementary Tables. [file 41598_2024_55998_MOESM2_ESM.xlsx]

## Sheet: Tables S1, S2, and S3
	Table S1. Measurements of selected landmarks of craniofacial bones in E18.5 control mice.
	Bone	Measurement	Landmarks	MEAN ±STDEV.P (mm）		Adjusted P Value
				Dhcr7 WT	Sc5d WT	Dhcr7 WT vs Sc5d WT
	Premaxilla	Length	1-5	0.89±0.02	0.87±0.02	0.911	ns
			1-6	1.68±0.06	1.73±0.07	0.2	ns
			1-4	1.17±0.08	1.16±0.05	0.996	ns
			1-7	0.45±0.01	0.45±0.01	0.991	ns
			5-6	0.95±0.03	0.93±0.06	0.805	ns
		Width	3-6	1.86±0.05	1.88±0.02	0.993	ns
			L3-R3	2.06±0.07	2.03±0.07	0.934	ns
			L4-R4	1.86±0.09	1.84±0.05	0.998	ns
		Height	3-4	1.83±0.04	1.77±0.05	0.261	ns
	Maxilla	Length	1-3	2.55±0.1	2.54±0.07	>.999	ns
			5-10	2.38±0.06	2.28±0.06	0.058	ns
			7-8	1±0.02	1.01±0.04	>.999	ns
			8-9	0.59±0.01	0.59±0.01	>.999	ns
		Width	L3-R3	5.35±0.13	5.29±0.23	0.852	ns
			L5-R5	1.76±0.04	1.76±0.03	>.999	ns
			3-6	2.16±0.1	2.22±0.05	0.845	ns
			3-7	2.5±0.14	2.66±0.19	0.108	ns
		Height	1-10	1.91±0.04	1.89±0.06	0.97	ns
		Distance	L6-R6	0.64±0.03	0.67±0.01	0.177	ns
			L7-R7	0.21±0.01	0.2±0.01	0.83	ns
			L8-R8	0.26±0.01	0.25±0.02	0.893	ns
			L9-R9	0.76±0.03	0.74±0.02	0.74	ns
	Palatine	Length	1-4	1.76±0.04	1.68±0.06	0.387	ns
			4-7	1.48±0.04	1.49±0.04	>.999	ns
		Width	3-5	1.24±0.04	1.21±0.03	0.78	ns
			L2-R2	1±0.02	0.97±0.05	0.889	ns
			L3-R3	2.43±0.05	2.47±0.07	0.696	ns
		Height	1-7	0.5±0.01	0.49±0.03	0.91	ns
			3-5	0.6±0.02	0.6±0.01	>.999	ns
		Distance	L4-R4	1.12±0.09	1.15±0.06	0.932	ns
			L5-R5	0.2±0.01	0.2±0.02	>.999	ns
	Frontal	Length	1-2	3.39±0.1	3.31±0.18	0.72	ns
		Width	3-2	2.16±0.07	2.14±0.09	>.999	ns
			3-6	2.44±0.08	2.35±0.11	0.221	ns
		Height	3-4	1.4±0.1	1.4±0.05	>.999	ns
			1-4	2.66±0.1	2.66±0.05	>.999	ns
		Distance	L1-R1	0.68±0.03	0.65±0.03	0.993	ns
			L2-R2	1.96±0.05	1.97±0.07	>.999	ns
			L6-R6	0.57±0.03	0.53±0.02	0.981	ns
	Mandible	Length	1-9	5.11±0.14	5.29±0.09	0.055	ns
			1-11	4.83±0.11	4.88±0.07	0.963	ns
			1-15	4.61±0.2	4.52±0.1	0.769	ns
			3-13	1.02±0.05	0.98±0.02	0.996	ns
		Width	L9-R9	4.83±0.18	4.84±0.14	>.999	ns
			L14-R14	0.99±0.01	0.95±0.08	0.991	ns
		Height	4-14	1.5±0.04	1.37±0.08	0.845	ns
			5-12	1.32±0.03	1.38±0.03	0.271	ns
			6-11	2.22±0.07	2.18±0.09	0.849	ns
	Table S2. Comparison of the volume of craniofacial bones in E18.5 control mice.
	Bone	Measurement		MEAN ±STDEV.P (mm3）		Adjusted P Value
				Dhcr7 WT	Sc5d WT	Dhcr7 WT vs. Sc5d WT
	Premaxilla	Volume		3.96±0.07	3.95±0.1	>.999	ns
	Maxilla	Volume		5.3±0.1	5.19±0.15	0.463	ns
	Palatine	Volume		0.69±0.03	0.68±0.03	0.806	ns
	Frontal	Volume		20.09±0.6	20.06±1.14	>.999	ns
	Mandible	Volume		18.13±0.14	17.79±0.41	0.693	ns
	Table S3. Comparison of the angle of mandibles in E18.5 control mice.
	Bone	Measurement	Landmarks	MEAN ±STDEV.P (°）		Adjusted P Value
				Dhcr7 WT	Sc5d WT	Dhcr7 WT vs. Sc5d WT	ns
	Mandible	Angle	L8-1-R8	35.4±2.03	33.88±1.29	0.437	ns

## Sheet: Table S4
	Table S4. Measurements of selected landmarks of craniofacial bones in E18.5 mice.
	Bone	Measurement	Landmarks	Dhcr7 WT									Bone	Measurement	Landmarks	Dhcr7 KO									Bone	Measurement	Landmarks	Sc5d WT									Bone	Measurement	Landmarks	Sc5d KO
				3373-9707 Dhcr7 E18.5 WT 1	3373-9711 Dhcr7 E18.5 WT 2	3373-9712 Dhcr7 E18.5 WT 3	3373-9713 Dhcr7 E18.5 WT 4	3373-9714 Dhcr7 E18.5 WT 5	3373-9715 Dhcr7 E18.5 WT 6	Average	SD					3373_9708 D7 E18.5 KO 1	3373_9709 D7 E18.5 KO 2	3373_9710 D7 E18.5 KO 3	3397_9817 D7 E18.5 KO 4	3373_9718 D7 E18.5 KO 5	3397_9819 D7 E18.5 KO 6	Average	SD					3125_8705 Sc5d E18.5 WT 1	3125_8706 Sc5d E18.5 WT 2	2980_8211 Sc5d E18.5 WT 2	2980_8212 Sc5d E18.5 WT 3	2980_8213 Sc5d E18.5 WT 4	2980_8214 Sc5d E18.5 WT 5	Average	SD					2980_8215 Sc5d E18.5 KO 1	2980_8216 Sc5d E18.5 KO 2	2980_8217 Sc5d E18.5 KO 3	2980_8218 Sc5d E18.5 KO 4	2980_8219 Sc5d E18.5 KO 5	2980_8220 Sc5d E18.5 KO 6	Average	SD
	Premaxilla	Length	1-5	0.842166	0.876558	0.921558	0.889225	0.901203	0.901226	0.888656	0.024853		Premaxilla	Length	1-5	0.820533	0.824504	0.825835	0.823711	0.814923	0.83237	0.823646	0.00528226		Premaxilla	Length	1-5	0.868592	0.849358	0.837776	0.905663	0.889544	0.876447	0.87123	0.022923		Premaxilla	Length	1-5	0.745586	0.748118	0.776544	0.833881	0.784201	0.63654	0.75415	0.060144
			1-6	1.59825	1.73567	1.62423	1.65255	1.76335	1.70123	1.67921	0.0592167				1-6	1.62515	1.66179	1.67278	1.66362	1.63741	1.66554	1.65438	0.0170564				1-6	1.68975	1.6736	1.64537	1.84074	1.72455	1.81522	1.73154	0.0724614				1-6	1.3948	1.40834	1.46374	1.39142	1.30214	1.34161	1.38368	0.051025
			1-4	1.12329	1.2812	1.02122	1.20212	1.19299	1.20199	1.17047	0.0808954				1-4	1.02122	0.998229	0.983224	1.00123	0.994228	1.00223	1.00006	0.0113637				1-4	1.21455	1.20123	1.18123	1.10123	1.08955	1.19855	1.16439	0.0498568				1-4	1.02123	0.998229	1.12033	1.01122	1.09222	0.998291	1.04025	0.048037
			1-7	0.450666	0.462558	0.44867	0.446528	0.457553	0.462225	0.4547	0.00640234				1-7	0.448599	0.462558	0.457553	0.463553	0.443558	0.452669	0.454748	0.00723116				1-7	0.448635	0.435558	0.463558	0.432669	0.448557	0.452225	0.446867	0.0103504				1-7	0.452669	0.462669	0.451665	0.449365	0.462558	0.432553	0.45191	0.010091
			5-6	0.911225	0.975558	0.934558	1.00123	0.912317	0.972544	0.951238	0.0340055				5-6	0.901167	0.884771	0.899996	0.803866	0.88261	0.900145	0.878759	0.034328				5-6	0.871173	0.870976	0.867351	0.970802	0.998552	0.986554	0.927568	0.0583045				5-6	0.725514	0.753011	0.776628	0.777322	0.706559	0.728079	0.74452	0.026619
		Width	3-6	1.86599	1.79835	1.82156	1.92127	1.92854	1.79856	1.85571	0.0538973			Width	3-6	1.86812	1.84157	1.83861	1.83224	1.83962	1.86153	1.84695	0.0130979			Width	3-6	1.86599	1.85454	1.84458	1.89534	1.90123	1.8905	1.87536	0.021472			Width	3-6	1.44457	1.55483	1.537	1.45147	1.40564	1.52053	1.48567	0.054617
			L3-R3	2.01165	2.02356	2.02267	2.00123	2.11907	2.20123	2.06323	0.0728982				L3-R3	2.14723	2.14019	2.01478	2.099	2.18149	2.12055	2.11721	0.0522767				L3-R3	2.01134	1.96007	2.08705	1.99992	1.98455	2.14945	2.03206	0.0654551				L3-R3	1.87203	1.86401	1.91211	1.92045	1.73316	1.77681	1.84643	0.068841
			L4-R4	1.90212	2.00122	1.72312	1.80223	1.82934	1.89329	1.85855	0.0873952				L4-R4	1.78234	1.82322	1.79823	1.79823	1.80212	1.72122	1.78756	0.0319876				L4-R4	1.81255	1.91123	1.82155	1.79823	1.81123	1.90123	1.84267	0.0455441				L4-R4	1.82213	1.82123	1.80211	1.79823	1.86122	1.78233	1.81454	0.024965
		Height	3-4	1.84623	1.81256	1.91223	1.82423	1.79011	1.81223	1.83293	0.039195			Height	3-4	1.82847	1.72399	1.70117	1.76397	1.71017	1.78969	1.75291	0.0456884			Height	3-4	1.80206	1.84825	1.70292	1.74283	1.80123	1.74386	1.77352	0.0482582			Height	3-4	1.38532	1.41303	1.42379	1.34459	1.27075	1.2712	1.35145	0.062144
		Volume		4.01223	3.98299	3.82312	3.91234	3.98923	4.02129	3.95687	0.0693024			Volume		3.82323	3.72323	3.82123	3.83234	3.73234	3.82123	3.79227	0.0458251			Volume		3.84555	4.01255	3.91456	4.11256	3.81455	4.01223	3.952	0.103842			Volume		3.62122	3.58122	3.48233	3.69822	3.51223	3.41222	3.55124	0.093983
	Maxilla	Length	1-3	2.72129	2.5393	2.43223	2.52123	2.62125	2.43839	2.54561	0.1013		Maxilla	Length	1-3	2.43434	2.63233	2.53234	2.63234	2.53234	2.53222	2.54932	0.0681583		Maxilla	Length	1-3	2.51555	2.61255	2.51255	2.61255	2.41455	2.54255	2.53505	0.0676709		Maxilla	Length	1-3	2.43233	2.63234	2.53233	2.69129	2.72122	2.59122	2.60012	0.097333
			5-10	2.31837	2.46556	2.36556	2.40123	2.28561	2.41523	2.37526	0.0602673				5-10	2.11832	2.13439	2.07231	2.05439	1.9779	2.00159	2.05981	0.0566727				5-10	2.29667	2.21892	2.28167	2.39487	2.19823	2.31373	2.28401	0.0644641				5-10	1.9567	2.02907	1.99931	2.00471	1.86262	2.0838	1.98937	0.068264
			7-8	0.987553	1.00267	0.997528	1.03256	0.976558	0.98356	0.996738	0.0181851				7-8	0.635885	0.645996	0.675669	0.681225	0.673552	0.640558	0.658814	0.0183798				7-8	1.10355	1.00355	0.997557	0.984668	1.00356	0.965558	1.00974	0.0439817				7-8	0	0	0	0	0	0	0	0
			8-9	0.586668	0.601558	0.57656	0.597558	0.603225	0.578559	0.590688	0.0106883				8-9	0.352669	0.342665	0.332555	0.362554	0.368552	0.341225	0.350037	0.0125435				8-7	0.602558	0.598699	0.576227	0.611552	0.576699	0.599684	0.594237	0.0132326				8-9	0	0	0	0	0	0	0	0
		Width	L3-R3	5.36555	5.13556	5.21255	5.41223	5.44843	5.52156	5.34931	0.134231			Width	L3-R3	5.23537	5.20958	5.10727	5.35368	5.32594	5.13552	5.2279	0.0902854			Width	L3-R3	5.24257	5.04838	5.07305	5.57964	5.62123	5.19391	5.29313	0.227477			Width	L3-R3	5.41969	5.42255	5.46651	5.43162	5.09227	5.36555	5.36637	0.126106
			L5-R5	1.71255	1.78923	1.79823	1.80123	1.72323	1.74212	1.7611	0.036358				L5-R5	1.63222	1.68722	1.70123	1.68922	1.74323	1.62322	1.67939	0.0410076				L5-R5	1.71255	1.80123	1.75155	1.76955	1.73455	1.78255	1.75867	0.0296049				L5-R5	2.42129	2.31222	2.50122	2.4822	2.39122	2.10922	2.36957	0.131803
			3-6	2.12324	2.3113	2.29123	2.10212	2.03212	2.1092	2.16153	0.103065				3-6	2.01234	2.23223	2.19929	2.10929	2.19923	2.13234	2.14745	0.0735938				3-6	2.21455	2.17823	2.20123	2.18955	2.21355	2.31523	2.21872	0.0450073				3-6	2.19123	2.09123	2.01223	2.10324	2.09123	2.12029	2.10157	0.05258
			3-7	2.53955	2.35156	2.41201	2.63223	2.71882	2.35525	2.50157	0.140026				3-7	2.6133	2.5964	2.47846	2.46733	2.5228	2.61286	2.54853	0.0616321				3-7	2.61157	2.51847	2.538	3.0556	2.71882	2.52819	2.66177	0.18911				3-7	0	0	0	0	0	0	0	0
		Height	1-10	1.85223	1.98436	1.89723	1.90122	1.89826	1.89855	1.90531	0.039252			Height	1-10	1.76479	1.7349	1.70142	1.64779	1.66406	1.69857	1.70192	0.0396146			Height	1-10	1.82345	1.93162	1.82395	1.86044	1.97571	1.93807	1.89221	0.0591991			Height	1-10	1.27418	1.20026	1.2747	1.35819	1.28067	1.27323	1.27687	0.045681
		Distance	L6-R6	0.682993	0.621228	0.632118	0.612238	0.673229	0.621229	0.640506	0.0273515			Distance	L6-R6	0.698338	0.598338	0.632334	0.673227	0.681224	0.681227	0.660782	0.0344231			Distance	L6-R6	0.672225	0.663554	0.684225	0.671225	0.691552	0.661554	0.674056	0.0107043			Distance	L6-R6	1.10212	1.20123	1.09823	1.19234	1.10234	1.02923	1.12091	0.059402
			L7-R7	0.201554	0.221886	0.203257	0.198225	0.221254	0.231225	0.2129	0.0124058				L7-R7	0.260144	0.243662	0.262928	0.22311	0.230465	0.245845	0.244359	0.0143831				L7-R7	0.192281	0.187915	0.188516	0.221414	0.193437	0.210492	0.199009	0.0125387				L7-R7	0	0	0	0	0	0	0	0
			L8-R8	0.232554	0.276225	0.261559	0.271222	0.245554	0.254552	0.256944	0.014873				L8-R8	0.215804	0.231222	0.246864	0.281108	0.257876	0.243102	0.245996	0.020465				L8-R8	0.24285	0.232453	0.260933	0.25867	0.266334	0.210774	0.245336	0.019273				L8-R8	0	0	0	0	0	0	0	0
			L9-R9	0.773223	0.742339	0.701228	0.772288	0.782199	0.792339	0.760603	0.0306276				L9-R9	0.723224	0.734337	0.789227	0.710227	0.739224	0.722227	0.736411	0.025372				L9-R9	0.712551	0.732555	0.741553	0.762559	0.772113	0.742665	0.743999	0.0194189				L9-R9	0.832119	0.918229	0.872229	0.823119	0.901288	0.812224	0.85987	0.040135
		Volume		5.32939	5.23123	5.49211	5.32123	5.21129	5.20394	5.2982	0.100024			Volume		4.83233	4.92323	4.83234	4.99223	5.00223	5.09824	4.94677	0.0955937			Volume		5.23339	5.18229	5.01222	5.32722	5.01229	5.40122	5.19477	0.146307			Volume		4.52123	4.62319	4.40123	4.62124	4.5213	4.41234	4.51675	0.088068
	Palatine	Length	1-4	1.72455	1.81122	1.72122	1.71237	1.81011	1.79823	1.76295	0.0439192		Palatine	Length	1-4	1.5175	1.48024	1.48163	1.48658	1.40786	1.49727	1.47851	0.034013		Palatine	Length	1-4	1.69327	1.62151	1.60559	1.68851	1.7778	1.68445	1.67852	0.0559438		Palatine	Length	1-4	1.40362	1.44412	1.5204	1.47598	1.3254	1.32742	1.41616	0.072452
			4-7	1.43234	1.42129	1.48323	1.50234	1.52123	1.49838	1.47647	0.0369482				4-7	1.50238	1.49823	1.43234	1.52334	1.42334	1.47623	1.47598	0.0367667				4-7	1.52122	1.42723	1.50222	1.42823	1.50233	1.52923	1.48508	0.0416853				4-7	1.30212	1.33229	1.39829	1.41903	1.4302	1.3992	1.38019	0.046705
		Width	3-5	1.20155	1.24255	1.30122	1.27837	1.25455	1.18923	1.24458	0.039515			Width	3-5	1.02351	1.05648	1.00284	0.98051	1.17427	0.998365	1.03933	0.0648354			Width	3-5	1.18742	1.25573	1.25196	1.18307	1.17448	1.19886	1.20859	0.0328137			Width	3-5	0.873438	0.860023	0.845117	0.845107	0.856683	0.779463	0.84331	0.030135
			L2-R2	0.978554	1.01255	0.997554	0.968557	0.994558	1.03455	0.997722	0.0216204				L2-R2	1.02455	1.03456	1.08655	0.998666	1.07351	0.993551	1.03523	0.034853				L2-R2	0.976666	0.934668	0.901551	1.01456	0.943666	1.03456	0.967611	0.0461701				L2-R2	1.35455	1.46355	1.53355	1.43655	1.35467	1.52423	1.44452	0.071733
			L3-R3	2.36521	2.51256	2.41256	2.41228	2.41225	2.46123	2.42935	0.0464013				L3-R3	2.36943	2.31467	2.30032	2.29791	2.29663	2.28947	2.31141	0.0270256				L3-R3	2.47017	2.40905	2.35971	2.47719	2.58348	2.51437	2.469	0.0716119				L3-R3	2.65514	2.6516	2.69866	2.67082	2.59893	2.6412	2.65273	0.030196
		Height	1-7	0.512441	0.501666	0.492555	0.512555	0.498225	0.502254	0.503283	0.00723636			Height	1-7	0.356502	0.388767	0.399346	0.349142	0.354824	0.387594	0.372696	0.0196931			Height	1-7	0.432211	0.491403	0.482594	0.502469	0.507491	0.519124	0.489215	0.0279949			Height	1-7	0.268305	0.275338	0.216557	0.231266	0.271286	0.206514	0.24488	0.027788
			3-5	0.574887	0.601299	0.587224	0.599499	0.611299	0.63234	0.601091	0.0180841				3-5	0.422389	0.412337	0.402334	0.499337	0.498228	0.442332	0.44616	0.0391224				3-5	0.589221	0.599314	0.591293	0.601293	0.599294	0.621224	0.600273	0.0103653				3-5	0.21122	0.201294	0.198294	0.187298	0.179294	0.182095	0.19325	0.011312
		Distance	L4-R4	1.20536	0.986552	1.02355	1.13256	1.19225	1.20423	1.12408	0.0882878			Distance	L4-R4	1.18895	1.16513	1.15854	1.13088	1.25606	1.21354	1.18552	0.0406238			Distance	L4-R4	1.12999	1.26621	1.12927	1.08686	1.11665	1.17949	1.15141	0.0581535			Distance	L4-R4	1.21698	1.20066	1.26661	1.24356	1.17495	1.22516	1.22132	0.029316
			L5-R5	0.201555	0.189365	0.198554	0.211656	0.211555	0.199553	0.20204	0.00776986				L5-R5	0.247471	0.273435	0.270413	0.202244	0.246969	0.256987	0.249587	0.0234873				L5-R5	0.205298	0.20993	0.185055	0.206379	0.176146	0.221121	0.200655	0.0152931				L5-R5	0.993846	0.941854	1.08103	1.01533	0.912018	0.963438	0.98458	0.054575
		Volume		0.642338	0.699288	0.722333	0.710229	0.682339	0.692338	0.691478	0.0253758			Volume		0.621224	0.593227	0.611228	0.634224	0.598337	0.692338	0.625096	0.0330247			Volume		0.63234	0.689229	0.721229	0.701229	0.662293	0.651293	0.676269	0.0304448			Volume		0.489204	0.501229	0.521204	0.498204	0.473294	0.492301	0.49591	0.014392
	Frontal	Length	1-2	3.42556	3.56212	3.25155	3.41223	3.34156	3.35156	3.39076	0.0951931		Frontal	Length	1-2	3.48429	3.39473	3.35374	3.25372	3.28216	3.69651	3.41086	0.148194		Frontal	Length	1-2	3.35907	3.23333	3.01233	3.57513	3.42132	3.23336	3.30576	0.175759		Frontal	Length	1-2	3.14789	3.12018	3.192	3.03058	3.13893	3.19704	3.13777	0.055315
		Width	3-2	2.15455	2.01423	2.23523	2.15223	2.23522	2.14523	2.15611	0.0739201			Width	3-2	2.31411	2.31523	2.25855	2.35423	2.39123	2.25123	2.31409	0.0493261			Width	3-2	2.23223	2.15123	2.01523	2.25456	2.15123	2.03123	2.13928	0.0906259			Width	3-2	1.42155	1.52123	1.49855	1.54223	1.52325	1.47623	1.49717	0.03968
			3-6	2.49834	2.52123	2.39823	2.53234	2.38233	2.31922	2.44195	0.0797521				3-6	2.93234	2.83234	3.00123	2.93234	2.83234	2.81923	2.89163	0.0678223				3-6	2.5324	2.43234	2.34234	2.33234	2.23122	2.21233	2.34716	0.110628				3-6	1.52122	1.62122	1.52129	1.6943	1.58393	1.6003	1.59038	0.059785
		Height	3-4	1.45255	1.41223	1.32423	1.23555	1.50156	1.50223	1.40472	0.0968897			Height	3-4	1.16888	1.37913	1.34983	1.10802	1.14896	1.21325	1.22801	0.101686			Height	3-4	1.43359	1.34246	1.48678	1.32574	1.41118	1.38699	1.39779	0.0543879			Height	3-4	1.22881	1.00297	1.21636	1.15539	1.03315	1.19287	1.13826	0.088438
			1-4	2.53234	2.73224	2.78734	2.63829	2.73234	2.52129	2.65731	0.10217				1-4	2.43422	2.83222	2.91223	2.71222	2.83922	2.81222	2.75706	0.15586				1-4	2.63122	2.62134	2.73234	2.59834	2.71234	2.69123	2.66447	0.049921				1-4	2.01121	2.03211	2.19229	2.21122	2.0983	2.10211	2.10787	0.07418
		Distance	L1-R1	0.632558	0.672555	0.701557	0.645845	0.701559	0.698553	0.675438	0.0277535			Distance	L1-R1	0.262852	0.253387	0.300629	0.24686	0.309279	0.286337	0.276557	0.0236376			Distance	L1-R1	0.641646	0.65158	0.648105	0.696849	0.632018	0.604243	0.64574	0.0276251			Distance	L1-R1	0.760543	0.833669	0.999816	0.694103	0.812055	0.713186	0.80223	0.101228
			L2-R2	1.96555	2.00199	1.88937	2.01137	1.97257	1.89855	1.95657	0.0470552				L2-R2	1.2777	1.11092	1.09867	1.17718	1.01044	1.17964	1.14242	0.0828853				L2-R2	2.03307	1.95782	1.86959	1.99784	2.04599	1.90145	1.96763	0.0650943				L2-R2	2.43693	2.5075	2.62565	2.77614	2.13367	2.63482	2.51912	0.202588
			L6-R6	0.584668	0.542558	0.601225	0.587996	0.523558	0.572558	0.568761	0.0271454				L6-R6	0.276181	0.27454	0.287928	0.301045	0.219979	0.298766	0.276407	0.0271641				L6-R6	0.511383	0.509941	0.52763	0.568021	0.561046	0.521168	0.533198	0.0230241				L6-R6	0.839256	0.953322	0.869911	0.817465	1.02593	0.746727	0.87544	0.091271
		Volume		19.2312	21.2202	20.3212	19.7822	20.0213	19.9822	20.0931	0.602688			Volume		25.3423	27.3922	28.9832	29.3212	28.3422	26.3242	27.6176	1.42553			Volume		18.2232	19.2232	20.1232	20.8232	21.8213	20.1223	20.0561	1.13773			Volume		14.211	14.0113	13.8712	13.9812	14.1102	13.9212	14.0177	0.114065
	Mandible	Length	1-9	5.36656	5.00134	4.98755	5.20123	5.10154	4.98755	5.10763	0.139029		Mandible	Length	1-9	4.93071	4.7756	4.75103	4.71594	4.79456	4.82565	4.79892	0.0681		Mandible	Length	1-9	5.26365	5.15344	5.3954	5.40115	5.27709	5.26112	5.29197	0.0854246		Mandible	Length	1-9	4.07271	4.00191	4.0031	3.86793	3.67857	3.64596	3.87836	0.164634
			1-11	4.73288	4.82123	5.01229	4.92123	4.68934	4.78934	4.82772	0.1099				1-11	4.52222	4.43222	4.33234	4.23223	4.32834	4.42322	4.37843	0.0927232				1-11	4.81234	4.92123	4.92122	4.82393	5.00124	4.82123	4.88353	0.0697599				1-11	3.82123	3.92123	4.01224	3.81211	3.721	3.73123	3.83651	0.102723
			1-15	4.75855	4.63556	4.8333	4.3555	4.32156	4.75267	4.60952	0.200377				1-15	4.17182	4.09721	4.05928	3.7897	3.748	3.94899	3.96916	0.156586				1-15	4.62648	4.42302	4.37566	4.64891	4.59196	4.4741	4.52335	0.104413				1-15	3.51055	3.46815	3.53039	3.34226	3.27132	3.16643	3.38152	0.133082
			3-13	1.12523	0.987552	1.01123	0.978225	0.995552	1.01423	1.01867	0.0492742				3-13	0.982555	1.00155	0.975225	0.992553	1.01223	0.975552	0.989944	0.0136405				3-13	0.975552	0.986225	0.965552	1.01423	0.947225	1.01023	0.983168	0.0236863				3-13	0.898552	0.912554	0.942554	0.964551	0.912557	0.899552	0.92172	0.02403
		Width	L9-R9	4.98555	4.76233	4.58134	4.62158	5.00155	5.00123	4.8256	0.179202			Width	L9-R9	4.5359	4.49138	4.43097	4.67988	4.74786	4.65787	4.59064	0.11221			Width	L9-R9	4.86849	4.65029	4.66345	4.95947	5.01213	4.91363	4.84458	0.139742			Width	L9-R9	4.78885	4.75704	4.8293	4.74784	4.5415	4.80901	4.74559	0.09547
			L14-R14	0.967884	0.976337	1.00127	0.981226	0.989553	1.00123	0.986248	0.0123927				L14-R14	0.6367	0.649843	0.831512	0.701724	0.698087	0.723146	0.706835	0.0633508				L14-R14	0.842338	1.03066	0.940854	0.867477	1.06922	0.923604	0.945692	0.0814351				L14-R14	0.643662	0.668021	0.765919	0.665919	0.605459	0.750126	0.68318	0.056947
		Height	4-14	1.56756	1.42123	1.49834	1.50254	1.50155	1.49855	1.49829	0.0423592			Height	4-14	1.48971	1.4894	1.45319	1.32617	1.36598	1.40215	1.4211	0.0616594			Height	4-14	1.44613	1.36154	1.36118	1.20571	1.44194	1.42278	1.37321	0.0824964			Height	4-14	1.35294	1.40844	1.43484	1.43484	1.31169	1.31951	1.37704	0.051362
			5-12	1.35699	1.28556	1.31256	1.34256	1.29159	1.31256	1.31697	0.0255794				5-12	1.35256	1.41256	1.38455	1.39855	1.40256	1.37553	1.38772	0.0197886				5-12	1.40257	1.38753	1.32452	1.34255	1.42153	1.39825	1.37949	0.0344057				5-12	1.34558	1.38425	1.31057	1.34225	1.27953	1.30258	1.32746	0.034094
			6-11	2.32123	2.10922	2.20123	2.29822	2.19923	2.21923	2.22473	0.0698666				6-11	1.92122	2.03222	1.98723	2.01122	1.92439	2.02323	1.98325	0.0449189				6-11	2.20313	2.30122	2.09123	2.30344	2.10223	2.09829	2.18326	0.0922037				6-11	1.30212	1.3113	1.3213	1.3322	1.3213	1.30429	1.31542	0.010554
		Angle	L8-1-R8	34.2	35.6	31.5	37.2	36.8	37.1	35.4	2.03224			Angle	L8-1-R8	42.84	43.56	40.65	43.65	42.1	46.3	43.1833	1.72156			Angle	L8-1-R8	35.69	34.74	33.54	34.7	32.65	31.98	33.8833	1.28624			Angle	L8-1-R8	65.36	66.32	67.55	64.25	65.84	66.48	65.9667	1.02
		Volume		18.2132	17.9232	18.1219	18.3202	17.9822	18.232	18.1321	0.140324			Volume		15.3221	14.3823	13.9821	15.9383	14.2392	16.2882	15.0254	0.879032			Volume		17.2333	18.0212	17.2311	18.1122	17.9234	18.2231	17.7907	0.405169			Volume		13.2122	13.1102	13.0213	13.2192	13.1983	13.2112	13.1621	0.073042

## Sheet: Table S5
	Table S5. Statistical analysis for the measurements of selected landmarks of craniofacial bones in E18.5 mice.
	Bone	Mesurement	Landmarks	Tukey's multiple comparisons test	Mean Diff.	95.00% CI of diff.	Below threshold	Summary	Adjusted P Value	Mean 1	Mean 2	Mean Diff.	SE of diff.	N1	N2	q	DF
	Premaxilla	Length	1-5	Dhcr7 WT vs. Dhcr7 KO	0.06501	-0.003772 to 0.1338	No	ns	0.071	0.8887	0.8236	0.06501	0.02633	6	6	3.492	100
				Dhcr7 WT vs. Sc5d WT	0.01743	-0.05136 to 0.08621	No	ns	0.911	0.8887	0.8712	0.01743	0.02633	6	6	0.9361	100
				Dhcr7 WT vs. Sc5d KO	0.1345	0.06573 to 0.2033	Yes	***	<.001	0.8887	0.7541	0.1345	0.02633	6	6	7.226	100
				Dhcr7 KO vs. Sc5d WT	-0.04758	-0.1164 to 0.02120	No	ns	0.276	0.8236	0.8712	-0.04758	0.02633	6	6	2.556	100
				Dhcr7 KO vs. Sc5d KO	0.0695	0.0007190 to 0.1383	Yes	*	0.047	0.8236	0.7541	0.0695	0.02633	6	6	3.734	100
				Sc5d WT vs. Sc5d KO	0.1171	0.04830 to 0.1859	Yes	***	<.001	0.8712	0.7541	0.1171	0.02633	6	6	6.29	100
			1-6	Dhcr7 WT vs. Dhcr7 KO	0.02483	-0.04395 to 0.09361	No	ns	0.782	1.679	1.654	0.02483	0.02633	6	6	1.334	100
				Dhcr7 WT vs. Sc5d WT	-0.05233	-0.1211 to 0.01646	No	ns	0.2	1.679	1.732	-0.05233	0.02633	6	6	2.811	100
				Dhcr7 WT vs. Sc5d KO	0.2955	0.2268 to 0.3643	Yes	***	<.001	1.679	1.384	0.2955	0.02633	6	6	15.88	100
				Dhcr7 KO vs. Sc5d WT	-0.07716	-0.1459 to -0.008375	Yes	*	0.021	1.654	1.732	-0.07716	0.02633	6	6	4.145	100
				Dhcr7 KO vs. Sc5d KO	0.2707	0.2019 to 0.3395	Yes	***	<.001	1.654	1.384	0.2707	0.02633	6	6	14.54	100
				Sc5d WT vs. Sc5d KO	0.3479	0.2791 to 0.4166	Yes	***	<.001	1.732	1.384	0.3479	0.02633	6	6	18.69	100
			1-4	Dhcr7 WT vs. Dhcr7 KO	0.1704	0.1016 to 0.2392	Yes	***	<.001	1.17	1	0.1704	0.02633	6	6	9.154	100
				Dhcr7 WT vs. Sc5d WT	0.00608	-0.06270 to 0.07486	No	ns	0.996	1.17	1.164	0.00608	0.02633	6	6	0.3266	100
				Dhcr7 WT vs. Sc5d KO	0.1302	0.06143 to 0.1990	Yes	***	<.001	1.17	1.04	0.1302	0.02633	6	6	6.995	100
				Dhcr7 KO vs. Sc5d WT	-0.1643	-0.2331 to -0.09555	Yes	***	<.001	1	1.164	-0.1643	0.02633	6	6	8.828	100
				Dhcr7 KO vs. Sc5d KO	-0.04019	-0.1090 to 0.02859	No	ns	0.425	1	1.04	-0.04019	0.02633	6	6	2.159	100
				Sc5d WT vs. Sc5d KO	0.1241	0.05535 to 0.1929	Yes	***	<.001	1.164	1.04	0.1241	0.02633	6	6	6.669	100
			1-7	Dhcr7 WT vs. Dhcr7 KO	-4.824e-05	-0.06883 to 0.06873	No	ns	>.999	0.4547	0.4547	-4.824e-05	0.02633	6	6	0.002592	100
				Dhcr7 WT vs. Sc5d WT	0.007833	-0.06095 to 0.07661	No	ns	0.991	0.4547	0.4469	0.007833	0.02633	6	6	0.4208	100
				Dhcr7 WT vs. Sc5d KO	0.002787	-0.06600 to 0.07157	No	ns	>.999	0.4547	0.4519	0.002787	0.02633	6	6	0.1497	100
				Dhcr7 KO vs. Sc5d WT	0.007881	-0.06090 to 0.07666	No	ns	0.991	0.4547	0.4469	0.007881	0.02633	6	6	0.4234	100
				Dhcr7 KO vs. Sc5d KO	0.002835	-0.06595 to 0.07162	No	ns	>.999	0.4547	0.4519	0.002835	0.02633	6	6	0.1523	100
				Sc5d WT vs. Sc5d KO	-0.005046	-0.07383 to 0.06374	No	ns	0.997	0.4469	0.4519	-0.005046	0.02633	6	6	0.2711	100
			5-6	Dhcr7 WT vs. Dhcr7 KO	0.07248	0.003697 to 0.1413	Yes	*	0.035	0.9512	0.8788	0.07248	0.02633	6	6	3.894	100
				Dhcr7 WT vs. Sc5d WT	0.02367	-0.04511 to 0.09245	No	ns	0.805	0.9512	0.9276	0.02367	0.02633	6	6	1.272	100
				Dhcr7 WT vs. Sc5d KO	0.2067	0.1379 to 0.2755	Yes	***	<.001	0.9512	0.7445	0.2067	0.02633	6	6	11.11	100
				Dhcr7 KO vs. Sc5d WT	-0.04881	-0.1176 to 0.01997	No	ns	0.255	0.8788	0.9276	-0.04881	0.02633	6	6	2.622	100
				Dhcr7 KO vs. Sc5d KO	0.1342	0.06546 to 0.2030	Yes	***	<.001	0.8788	0.7445	0.1342	0.02633	6	6	7.211	100
				Sc5d WT vs. Sc5d KO	0.183	0.1143 to 0.2518	Yes	***	<.001	0.9276	0.7445	0.183	0.02633	6	6	9.833	100
		Width	3-6	Dhcr7 WT vs. Dhcr7 WT	0.008761	-0.08410 to 0.1016	No	ns	>.999	1.856	1.847	0.008761	0.03413	6	6	0.2567	60
				Dhcr7 WT vs. Dhcr7 KO	-0.01965	-0.1125 to 0.07321	No	ns	0.993	1.856	1.875	-0.01965	0.03413	6	6	0.5758	60
				Dhcr7 WT vs. Sc5d WT	0.37	0.2772 to 0.4629	Yes	***	<.001	1.856	1.486	0.37	0.03413	6	6	10.84	60
				Dhcr7 WT vs. Dhcr7 KO	-0.02841	-0.1213 to 0.06445	No	ns	0.957	1.847	1.875	-0.02841	0.03413	6	6	0.8325	60
				Dhcr7 WT vs. Sc5d WT	0.3613	0.2684 to 0.4541	Yes	***	<.001	1.847	1.486	0.3613	0.03413	6	6	10.58	60
				Dhcr7 KO vs. Sc5d WT	0.3897	0.2968 to 0.4826	Yes	***	<.001	1.875	1.486	0.3897	0.03413	6	6	11.42	60
			L3-R3	Dhcr7 WT vs. Dhcr7 WT	-0.05397	-0.1468 to 0.03889	No	ns	0.533	2.063	2.117	-0.05397	0.03413	6	6	1.581	60
				Dhcr7 WT vs. Dhcr7 KO	0.03117	-0.06169 to 0.1240	No	ns	0.934	2.063	2.032	0.03117	0.03413	6	6	0.9132	60
				Dhcr7 WT vs. Sc5d WT	0.2168	0.1239 to 0.3097	Yes	***	<.001	2.063	1.846	0.2168	0.03413	6	6	6.352	60
				Dhcr7 WT vs. Dhcr7 KO	0.08514	-0.007719 to 0.1780	No	ns	0.089	2.117	2.032	0.08514	0.03413	6	6	2.495	60
				Dhcr7 WT vs. Sc5d WT	0.2708	0.1779 to 0.3636	Yes	***	<.001	2.117	1.846	0.2708	0.03413	6	6	7.933	60
				Dhcr7 KO vs. Sc5d WT	0.1856	0.09277 to 0.2785	Yes	***	<.001	2.032	1.846	0.1856	0.03413	6	6	5.439	60
			L4-R4	Dhcr7 WT vs. Dhcr7 WT	0.07099	-0.02187 to 0.1639	No	ns	0.226	1.859	1.788	0.07099	0.03413	6	6	2.08	60
				Dhcr7 WT vs. Dhcr7 KO	0.01589	-0.07698 to 0.1087	No	ns	0.998	1.859	1.843	0.01589	0.03413	6	6	0.4654	60
				Dhcr7 WT vs. Sc5d WT	0.04401	-0.04885 to 0.1369	No	ns	0.742	1.859	1.815	0.04401	0.03413	6	6	1.289	60
				Dhcr7 WT vs. Dhcr7 KO	-0.05511	-0.1480 to 0.03775	No	ns	0.509	1.788	1.843	-0.05511	0.03413	6	6	1.615	60
				Dhcr7 WT vs. Sc5d WT	-0.02698	-0.1198 to 0.06588	No	ns	0.967	1.788	1.815	-0.02698	0.03413	6	6	0.7905	60
				Dhcr7 KO vs. Sc5d WT	0.02813	-0.06474 to 0.1210	No	ns	0.959	1.843	1.815	0.02813	0.03413	6	6	0.824	60
		Height	3-4	Dhcr7 WT vs. Dhcr7 KO	0.08002	-0.007666 to 0.1677	No	ns	0.081	1.833	1.753	0.08002	0.03133	6	6	3.612	20
				Dhcr7 WT vs. Sc5d WT	0.0594	-0.02828 to 0.1471	No	ns	0.261	1.833	1.774	0.0594	0.03133	6	6	2.682	20
				Dhcr7 WT vs. Sc5d KO	0.4815	0.3938 to 0.5692	Yes	***	<.001	1.833	1.351	0.4815	0.03133	6	6	21.74	20
				Dhcr7 KO vs. Sc5d WT	-0.02062	-0.1083 to 0.06707	No	ns	0.911	1.753	1.774	-0.02062	0.03133	6	6	0.9306	20
				Dhcr7 KO vs. Sc5d KO	0.4015	0.3138 to 0.4891	Yes	***	<.001	1.753	1.351	0.4015	0.03133	6	6	18.12	20
				Sc5d WT vs. Sc5d KO	0.4221	0.3344 to 0.5098	Yes	***	<.001	1.774	1.351	0.4221	0.03133	6	6	19.05	20
		Volume		Dhcr7 WT vs. Dhcr7 KO	0.1646	0.02047 to 0.3087	Yes	*	0.022	3.957	3.792	0.1646	0.0515	6	6	4.52	20
				Dhcr7 WT vs. Sc5d WT	0.004866	-0.1393 to 0.1490	No	ns	>.999	3.957	3.952	0.004866	0.0515	6	6	0.1336	20
				Dhcr7 WT vs. Sc5d KO	0.4056	0.2615 to 0.5498	Yes	***	<.001	3.957	3.551	0.4056	0.0515	6	6	11.14	20
				Dhcr7 KO vs. Sc5d WT	-0.1597	-0.3039 to -0.01560	Yes	*	0.027	3.792	3.952	-0.1597	0.0515	6	6	4.387	20
				Dhcr7 KO vs. Sc5d KO	0.241	0.09689 to 0.3852	Yes	***	<.001	3.792	3.551	0.241	0.0515	6	6	6.619	20
				Sc5d WT vs. Sc5d KO	0.4008	0.2566 to 0.5449	Yes	***	<.001	3.952	3.551	0.4008	0.0515	6	6	11.01	20
	Maxilla	Length	1-3	Dhcr7 WT vs. Dhcr7 KO	-0.003705	-0.09683 to 0.08942	No	ns	>.999	2.546	2.549	-0.003705	0.03452	6	6	0.1073	80
				Dhcr7 WT vs. Sc5d WT	0.01056	-0.08257 to 0.1037	No	ns	>.999	2.546	2.535	0.01056	0.03452	6	6	0.3059	80
				Dhcr7 WT vs. Sc5d KO	-0.05451	-0.1476 to 0.03862	No	ns	0.53	2.546	2.6	-0.05451	0.03452	6	6	1.579	80
				Dhcr7 KO vs. Sc5d WT	0.01427	-0.07886 to 0.1074	No	ns	0.999	2.549	2.535	0.01427	0.03452	6	6	0.4132	80
				Dhcr7 KO vs. Sc5d KO	-0.05081	-0.1439 to 0.04232	No	ns	0.609	2.549	2.6	-0.05081	0.03452	6	6	1.472	80
				Sc5d WT vs. Sc5d KO	-0.06507	-0.1582 to 0.02806	No	ns	0.324	2.535	2.6	-0.06507	0.03452	6	6	1.885	80
			5-10	Dhcr7 WT vs. Dhcr7 KO	0.3154	0.2223 to 0.4086	Yes	***	<.001	2.375	2.06	0.3154	0.03452	6	6	9.138	80
				Dhcr7 WT vs. Sc5d WT	0.09124	-0.001885 to 0.1844	No	ns	0.058	2.375	2.284	0.09124	0.03452	6	6	2.643	80
				Dhcr7 WT vs. Sc5d KO	0.3859	0.2928 to 0.4790	Yes	***	<.001	2.375	1.989	0.3859	0.03452	6	6	11.18	80
				Dhcr7 KO vs. Sc5d WT	-0.2242	-0.3173 to -0.1311	Yes	***	<.001	2.06	2.284	-0.2242	0.03452	6	6	6.494	80
				Dhcr7 KO vs. Sc5d KO	0.07045	-0.02268 to 0.1636	No	ns	0.239	2.06	1.989	0.07045	0.03452	6	6	2.041	80
				Sc5d WT vs. Sc5d KO	0.2946	0.2015 to 0.3878	Yes	***	<.001	2.284	1.989	0.2946	0.03452	6	6	8.535	80
			7-8	Dhcr7 WT vs. Dhcr7 KO	0.3379	0.2448 to 0.4311	Yes	***	<.001	0.9967	0.6588	0.3379	0.03452	6	6	9.789	80
				Dhcr7 WT vs. Sc5d WT	-0.013	-0.1061 to 0.08013	No	ns	>.999	0.9967	1.01	-0.013	0.03452	6	6	0.3767	80
				Dhcr7 WT vs. Sc5d KO	0.9967	0.9036 to 1.090	Yes	***	<.001	0.9967	0	0.9967	0.03452	6	6	28.87	80
				Dhcr7 KO vs. Sc5d WT	-0.3509	-0.4441 to -0.2578	Yes	***	<.001	0.6588	1.01	-0.3509	0.03452	6	6	10.17	80
				Dhcr7 KO vs. Sc5d KO	0.6588	0.5657 to 0.7519	Yes	***	<.001	0.6588	0	0.6588	0.03452	6	6	19.08	80
				Sc5d WT vs. Sc5d KO	1.01	0.9166 to 1.103	Yes	***	<.001	1.01	0	1.01	0.03452	6	6	29.25	80
			8-9	Dhcr7 WT vs. Dhcr7 KO	0.2407	0.1475 to 0.3338	Yes	***	<.001	0.5907	0.35	0.2407	0.03452	6	6	6.971	80
				Dhcr7 WT vs. Sc5d WT	-0.003548	-0.09668 to 0.08958	No	ns	>.999	0.5907	0.5942	-0.003548	0.03452	6	6	0.1028	80
				Dhcr7 WT vs. Sc5d KO	0.5907	0.4976 to 0.6838	Yes	***	<.001	0.5907	0	0.5907	0.03452	6	6	17.11	80
				Dhcr7 KO vs. Sc5d WT	-0.2442	-0.3373 to -0.1511	Yes	***	<.001	0.35	0.5942	-0.2442	0.03452	6	6	7.074	80
				Dhcr7 KO vs. Sc5d KO	0.35	0.2569 to 0.4432	Yes	***	<.001	0.35	0	0.35	0.03452	6	6	10.14	80
				Sc5d WT vs. Sc5d KO	0.5942	0.5011 to 0.6874	Yes	***	<.001	0.5942	0	0.5942	0.03452	6	6	17.21	80
		Width	L3-R3	Dhcr7 WT vs. Dhcr7 KO	0.1214	-0.06182 to 0.3046	No	ns	0.311	5.349	5.228	0.1214	0.06983	6	6	2.459	80
				Dhcr7 WT vs. Sc5d WT	0.05618	-0.1270 to 0.2394	No	ns	0.852	5.349	5.293	0.05618	0.06983	6	6	1.138	80
				Dhcr7 WT vs. Sc5d KO	-0.01705	-0.2003 to 0.1662	No	ns	0.995	5.349	5.366	-0.01705	0.06983	6	6	0.3453	80
				Dhcr7 KO vs. Sc5d WT	-0.06523	-0.2485 to 0.1180	No	ns	0.787	5.228	5.293	-0.06523	0.06983	6	6	1.321	80
				Dhcr7 KO vs. Sc5d KO	-0.1385	-0.3217 to 0.04476	No	ns	0.203	5.228	5.366	-0.1385	0.06983	6	6	2.804	80
				Sc5d WT vs. Sc5d KO	-0.07324	-0.2565 to 0.1100	No	ns	0.721	5.293	5.366	-0.07324	0.06983	6	6	1.483	80
			L5-R5	Dhcr7 WT vs. Dhcr7 KO	0.08171	-0.1015 to 0.2649	No	ns	0.647	1.761	1.679	0.08171	0.06983	6	6	1.655	80
				Dhcr7 WT vs. Sc5d WT	0.002433	-0.1808 to 0.1857	No	ns	>.999	1.761	1.759	0.002433	0.06983	6	6	0.04927	80
				Dhcr7 WT vs. Sc5d KO	-0.6085	-0.7917 to -0.4252	Yes	***	<.001	1.761	2.37	-0.6085	0.06983	6	6	12.32	80
				Dhcr7 KO vs. Sc5d WT	-0.07927	-0.2625 to 0.1040	No	ns	0.669	1.679	1.759	-0.07927	0.06983	6	6	1.605	80
				Dhcr7 KO vs. Sc5d KO	-0.6902	-0.8734 to -0.5069	Yes	***	<.001	1.679	2.37	-0.6902	0.06983	6	6	13.98	80
				Sc5d WT vs. Sc5d KO	-0.6109	-0.7941 to -0.4277	Yes	***	<.001	1.759	2.37	-0.6109	0.06983	6	6	12.37	80
			3-6	Dhcr7 WT vs. Dhcr7 KO	0.01408	-0.1692 to 0.1973	No	ns	0.997	2.162	2.147	0.01408	0.06983	6	6	0.2852	80
				Dhcr7 WT vs. Sc5d WT	-0.05719	-0.2404 to 0.1260	No	ns	0.845	2.162	2.219	-0.05719	0.06983	6	6	1.158	80
				Dhcr7 WT vs. Sc5d KO	0.05996	-0.1233 to 0.2432	No	ns	0.826	2.162	2.102	0.05996	0.06983	6	6	1.214	80
				Dhcr7 KO vs. Sc5d WT	-0.07127	-0.2545 to 0.1120	No	ns	0.738	2.147	2.219	-0.07127	0.06983	6	6	1.443	80
				Dhcr7 KO vs. Sc5d KO	0.04588	-0.1374 to 0.2291	No	ns	0.913	2.147	2.102	0.04588	0.06983	6	6	0.9291	80
				Sc5d WT vs. Sc5d KO	0.1171	-0.06609 to 0.3004	No	ns	0.342	2.219	2.102	0.1171	0.06983	6	6	2.372	80
			3-7	Dhcr7 WT vs. Dhcr7 KO	-0.04696	-0.2302 to 0.1363	No	ns	0.907	2.502	2.549	-0.04696	0.06983	6	6	0.9509	80
				Dhcr7 WT vs. Sc5d WT	-0.1602	-0.3434 to 0.02303	No	ns	0.108	2.502	2.662	-0.1602	0.06983	6	6	3.244	80
				Dhcr7 WT vs. Sc5d KO	2.502	2.318 to 2.685	Yes	***	<.001	2.502	0	2.502	0.06983	6	6	50.66	80
				Dhcr7 KO vs. Sc5d WT	-0.1132	-0.2965 to 0.06998	No	ns	0.372	2.549	2.662	-0.1132	0.06983	6	6	2.293	80
				Dhcr7 KO vs. Sc5d KO	2.549	2.365 to 2.732	Yes	***	<.001	2.549	0	2.549	0.06983	6	6	51.61	80
				Sc5d WT vs. Sc5d KO	2.662	2.479 to 2.845	Yes	***	<.001	2.662	0	2.662	0.06983	6	6	53.9	80
		Height	1-10	Dhcr7 WT vs. Dhcr7 KO	0.2034	0.1208 to 0.2859	Yes	***	<.001	1.905	1.702	0.2034	0.0295	6	6	9.751	20
				Dhcr7 WT vs. Sc5d WT	0.0131	-0.06946 to 0.09566	No	ns	0.97	1.905	1.892	0.0131	0.0295	6	6	0.6281	20
				Dhcr7 WT vs. Sc5d KO	0.6284	0.5459 to 0.7110	Yes	***	<.001	1.905	1.277	0.6284	0.0295	6	6	30.13	20
				Dhcr7 KO vs. Sc5d WT	-0.1903	-0.2728 to -0.1077	Yes	***	<.001	1.702	1.892	-0.1903	0.0295	6	6	9.123	20
				Dhcr7 KO vs. Sc5d KO	0.425	0.3425 to 0.5076	Yes	***	<.001	1.702	1.277	0.425	0.0295	6	6	20.38	20
				Sc5d WT vs. Sc5d KO	0.6153	0.5328 to 0.6979	Yes	***	<.001	1.892	1.277	0.6153	0.0295	6	6	29.5	20
		Distance	L6-R6	Dhcr7 WT vs. Dhcr7 KO	-0.02028	-0.06314 to 0.02259	No	ns	0.603	0.6405	0.6608	-0.02028	0.01634	6	6	1.755	80
				Dhcr7 WT vs. Sc5d WT	-0.03355	-0.07642 to 0.009315	No	ns	0.177	0.6405	0.6741	-0.03355	0.01634	6	6	2.904	80
				Dhcr7 WT vs. Sc5d KO	-0.4804	-0.5233 to -0.4375	Yes	***	<.001	0.6405	1.121	-0.4804	0.01634	6	6	41.59	80
				Dhcr7 KO vs. Sc5d WT	-0.01327	-0.05614 to 0.02959	No	ns	0.848	0.6608	0.6741	-0.01327	0.01634	6	6	1.149	80
				Dhcr7 KO vs. Sc5d KO	-0.4601	-0.5030 to -0.4173	Yes	***	<.001	0.6608	1.121	-0.4601	0.01634	6	6	39.83	80
				Sc5d WT vs. Sc5d KO	-0.4469	-0.4897 to -0.4040	Yes	***	<.001	0.6741	1.121	-0.4469	0.01634	6	6	38.68	80
			L7-R7	Dhcr7 WT vs. Dhcr7 KO	-0.03146	-0.07432 to 0.01141	No	ns	0.226	0.2129	0.2444	-0.03146	0.01634	6	6	2.723	80
				Dhcr7 WT vs. Sc5d WT	0.01389	-0.02897 to 0.05676	No	ns	0.83	0.2129	0.199	0.01389	0.01634	6	6	1.203	80
				Dhcr7 WT vs. Sc5d KO	0.2129	0.1700 to 0.2558	Yes	***	<.001	0.2129	0	0.2129	0.01634	6	6	18.43	80
				Dhcr7 KO vs. Sc5d WT	0.04535	0.002485 to 0.08821	Yes	*	0.034	0.2444	0.199	0.04535	0.01634	6	6	3.926	80
				Dhcr7 KO vs. Sc5d KO	0.2444	0.2015 to 0.2872	Yes	***	<.001	0.2444	0	0.2444	0.01634	6	6	21.15	80
				Sc5d WT vs. Sc5d KO	0.199	0.1561 to 0.2419	Yes	***	<.001	0.199	0	0.199	0.01634	6	6	17.23	80
			L8-R8	Dhcr7 WT vs. Dhcr7 KO	0.01095	-0.03192 to 0.05381	No	ns	0.908	0.2569	0.246	0.01095	0.01634	6	6	0.9478	80
				Dhcr7 WT vs. Sc5d WT	0.01161	-0.03126 to 0.05447	No	ns	0.893	0.2569	0.2453	0.01161	0.01634	6	6	1.005	80
				Dhcr7 WT vs. Sc5d KO	0.2569	0.2141 to 0.2998	Yes	***	<.001	0.2569	0	0.2569	0.01634	6	6	22.24	80
				Dhcr7 KO vs. Sc5d WT	0.0006605	-0.04220 to 0.04353	No	ns	>.999	0.246	0.2453	0.0006605	0.01634	6	6	0.05717	80
				Dhcr7 KO vs. Sc5d KO	0.246	0.2031 to 0.2889	Yes	***	<.001	0.246	0	0.246	0.01634	6	6	21.3	80
				Sc5d WT vs. Sc5d KO	0.2453	0.2025 to 0.2882	Yes	***	<.001	0.2453	0	0.2453	0.01634	6	6	21.24	80
			L9-R9	Dhcr7 WT vs. Dhcr7 KO	0.02419	-0.01867 to 0.06706	No	ns	0.454	0.7606	0.7364	0.02419	0.01634	6	6	2.094	80
				Dhcr7 WT vs. Sc5d WT	0.0166	-0.02626 to 0.05947	No	ns	0.74	0.7606	0.744	0.0166	0.01634	6	6	1.437	80
				Dhcr7 WT vs. Sc5d KO	-0.09927	-0.1421 to -0.05640	Yes	***	<.001	0.7606	0.8599	-0.09927	0.01634	6	6	8.593	80
				Dhcr7 KO vs. Sc5d WT	-0.007588	-0.05045 to 0.03528	No	ns	0.967	0.7364	0.744	-0.007588	0.01634	6	6	0.6569	80
				Dhcr7 KO vs. Sc5d KO	-0.1235	-0.1663 to -0.08059	Yes	***	<.001	0.7364	0.8599	-0.1235	0.01634	6	6	10.69	80
				Sc5d WT vs. Sc5d KO	-0.1159	-0.1587 to -0.07300	Yes	***	<.001	0.744	0.8599	-0.1159	0.01634	6	6	10.03	80
		Volume		Dhcr7 WT vs. Dhcr7 KO	0.3514	0.1569 to 0.5460	Yes	***	<.001	5.298	4.947	0.3514	0.0695	6	6	7.151	20
				Dhcr7 WT vs. Sc5d WT	0.1034	-0.09110 to 0.2980	No	ns	0.463	5.298	5.195	0.1034	0.0695	6	6	2.104	20
				Dhcr7 WT vs. Sc5d KO	0.7814	0.5869 to 0.9760	Yes	***	<.001	5.298	4.517	0.7814	0.0695	6	6	15.9	20
				Dhcr7 KO vs. Sc5d WT	-0.248	-0.4425 to -0.05348	Yes	**	0.01	4.947	5.195	-0.248	0.0695	6	6	5.046	20
				Dhcr7 KO vs. Sc5d KO	0.43	0.2355 to 0.6245	Yes	***	<.001	4.947	4.517	0.43	0.0695	6	6	8.75	20
				Sc5d WT vs. Sc5d KO	0.678	0.4835 to 0.8725	Yes	***	<.001	5.195	4.517	0.678	0.0695	6	6	13.8	20
	Palatine	Length	1-4	Dhcr7 WT vs. Dhcr7 KO	0.2844	0.2062 to 0.3627	Yes	***	<.001	1.763	1.479	0.2844	0.02828	6	6	10.06	40
				Dhcr7 WT vs. Sc5d WT	0.0511	-0.02716 to 0.1294	No	ns	0.387	1.763	1.712	0.0511	0.02828	6	6	1.807	40
				Dhcr7 WT vs. Sc5d KO	0.3468	0.2685 to 0.4251	Yes	***	<.001	1.763	1.416	0.3468	0.02828	6	6	12.26	40
				Dhcr7 KO vs. Sc5d WT	-0.2333	-0.3116 to -0.1551	Yes	***	<.001	1.479	1.712	-0.2333	0.02828	6	6	8.252	40
				Dhcr7 KO vs. Sc5d KO	0.06235	-0.01590 to 0.1406	No	ns	0.184	1.479	1.416	0.06235	0.02828	6	6	2.205	40
				Sc5d WT vs. Sc5d KO	0.2957	0.2174 to 0.3740	Yes	***	<.001	1.712	1.416	0.2957	0.02828	6	6	10.46	40
			4-7	Dhcr7 WT vs. Dhcr7 KO	0.0004925	-0.07777 to 0.07875	No	ns	>.999	1.476	1.476	0.0004925	0.02828	6	6	0.01742	40
				Dhcr7 WT vs. Sc5d WT	-0.008609	-0.08687 to 0.06965	No	ns	>.999	1.476	1.485	-0.008609	0.02828	6	6	0.3045	40
				Dhcr7 WT vs. Sc5d KO	0.09628	0.01802 to 0.1745	Yes	**	0.009	1.476	1.38	0.09628	0.02828	6	6	3.405	40
				Dhcr7 KO vs. Sc5d WT	-0.009102	-0.08736 to 0.06916	No	ns	>.999	1.476	1.485	-0.009102	0.02828	6	6	0.3219	40
				Dhcr7 KO vs. Sc5d KO	0.09579	0.01753 to 0.1740	Yes	**	0.01	1.476	1.38	0.09579	0.02828	6	6	3.387	40
				Sc5d WT vs. Sc5d KO	0.1049	0.02663 to 0.1831	Yes	**	0.004	1.485	1.38	0.1049	0.02828	6	6	3.709	40
		Width	3-5	Dhcr7 WT vs. Dhcr7 KO	0.2053	0.1257 to 0.2848	Yes	***	<.001	1.245	1.039	0.2053	0.02923	6	6	7.022	60
				Dhcr7 WT vs. Sc5d WT	0.03599	-0.04353 to 0.1155	No	ns	0.78	1.245	1.209	0.03599	0.02923	6	6	1.231	60
				Dhcr7 WT vs. Sc5d KO	0.4013	0.3217 to 0.4808	Yes	***	<.001	1.245	0.8433	0.4013	0.02923	6	6	13.73	60
				Dhcr7 KO vs. Sc5d WT	-0.1693	-0.2488 to -0.08973	Yes	***	<.001	1.039	1.209	-0.1693	0.02923	6	6	5.79	60
				Dhcr7 KO vs. Sc5d KO	0.196	0.1165 to 0.2755	Yes	***	<.001	1.039	0.8433	0.196	0.02923	6	6	6.706	60
				Sc5d WT vs. Sc5d KO	0.3653	0.2858 to 0.4448	Yes	***	<.001	1.209	0.8433	0.3653	0.02923	6	6	12.5	60
			L2-R2	Dhcr7 WT vs. Dhcr7 KO	-0.03751	-0.1170 to 0.04202	No	ns	0.746	0.9977	1.035	-0.03751	0.02923	6	6	1.283	60
				Dhcr7 WT vs. Sc5d WT	0.03011	-0.04942 to 0.1096	No	ns	0.889	0.9977	0.9676	0.03011	0.02923	6	6	1.03	60
				Dhcr7 WT vs. Sc5d KO	-0.4468	-0.5263 to -0.3673	Yes	***	<.001	0.9977	1.445	-0.4468	0.02923	6	6	15.29	60
				Dhcr7 KO vs. Sc5d WT	0.06762	-0.01190 to 0.1471	No	ns	0.136	1.035	0.9676	0.06762	0.02923	6	6	2.313	60
				Dhcr7 KO vs. Sc5d KO	-0.4093	-0.4888 to -0.3298	Yes	***	<.001	1.035	1.445	-0.4093	0.02923	6	6	14	60
				Sc5d WT vs. Sc5d KO	-0.4769	-0.5564 to -0.3974	Yes	***	<.001	0.9676	1.445	-0.4769	0.02923	6	6	16.32	60
			L3-R3	Dhcr7 WT vs. Dhcr7 KO	0.1179	0.03842 to 0.1975	Yes	***	<.001	2.429	2.311	0.1179	0.02923	6	6	4.035	60
				Dhcr7 WT vs. Sc5d WT	-0.03965	-0.1192 to 0.03988	No	ns	0.696	2.429	2.469	-0.03965	0.02923	6	6	1.356	60
				Dhcr7 WT vs. Sc5d KO	-0.2234	-0.3029 to -0.1439	Yes	***	<.001	2.429	2.653	-0.2234	0.02923	6	6	7.642	60
				Dhcr7 KO vs. Sc5d WT	-0.1576	-0.2371 to -0.07807	Yes	***	<.001	2.311	2.469	-0.1576	0.02923	6	6	5.391	60
				Dhcr7 KO vs. Sc5d KO	-0.3413	-0.4208 to -0.2618	Yes	***	<.001	2.311	2.653	-0.3413	0.02923	6	6	11.68	60
				Sc5d WT vs. Sc5d KO	-0.1837	-0.2633 to -0.1042	Yes	***	<.001	2.469	2.653	-0.1837	0.02923	6	6	6.285	60
		Height	1-7	Dhcr7 WT vs. Dhcr7 KO	0.1306	0.09101 to 0.1702	Yes	***	<.001	0.5033	0.3727	0.1306	0.0143	6	6	9.133	40
				Dhcr7 WT vs. Sc5d WT	0.01407	-0.02551 to 0.05364	No	ns	0.91	0.5033	0.4892	0.01407	0.0143	6	6	0.9838	40
				Dhcr7 WT vs. Sc5d KO	0.2584	0.2188 to 0.2980	Yes	***	<.001	0.5033	0.2449	0.2584	0.0143	6	6	18.07	40
				Dhcr7 KO vs. Sc5d WT	-0.1165	-0.1561 to -0.07695	Yes	***	<.001	0.3727	0.4892	-0.1165	0.0143	6	6	8.149	40
				Dhcr7 KO vs. Sc5d KO	0.1278	0.08824 to 0.1674	Yes	***	<.001	0.3727	0.2449	0.1278	0.0143	6	6	8.939	40
				Sc5d WT vs. Sc5d KO	0.2443	0.2048 to 0.2839	Yes	***	<.001	0.4892	0.2449	0.2443	0.0143	6	6	17.09	40
			3-5	Dhcr7 WT vs. Dhcr7 KO	0.1549	0.1154 to 0.1945	Yes	***	<.001	0.6011	0.4462	0.1549	0.0143	6	6	10.84	40
				Dhcr7 WT vs. Sc5d WT	0.0008182	-0.03875 to 0.04039	No	ns	>.999	0.6011	0.6003	0.0008182	0.0143	6	6	0.05722	40
				Dhcr7 WT vs. Sc5d KO	0.4078	0.3683 to 0.4474	Yes	***	<.001	0.6011	0.1932	0.4078	0.0143	6	6	28.52	40
				Dhcr7 KO vs. Sc5d WT	-0.1541	-0.1937 to -0.1145	Yes	***	<.001	0.4462	0.6003	-0.1541	0.0143	6	6	10.78	40
				Dhcr7 KO vs. Sc5d KO	0.2529	0.2133 to 0.2925	Yes	***	<.001	0.4462	0.1932	0.2529	0.0143	6	6	17.69	40
				Sc5d WT vs. Sc5d KO	0.407	0.3675 to 0.4466	Yes	***	<.001	0.6003	0.1932	0.407	0.0143	6	6	28.47	40
		Distance	L4-R4	Dhcr7 WT vs. Dhcr7 KO	-0.06143	-0.1433 to 0.02046	No	ns	0.238	1.124	1.186	-0.06143	0.02959	6	6	2.076	40
				Dhcr7 WT vs. Sc5d WT	-0.02733	-0.1092 to 0.05456	No	ns	0.932	1.124	1.151	-0.02733	0.02959	6	6	0.9236	40
				Dhcr7 WT vs. Sc5d KO	-0.09723	-0.1791 to -0.01534	Yes	*	0.013	1.124	1.221	-0.09723	0.02959	6	6	3.286	40
				Dhcr7 KO vs. Sc5d WT	0.03411	-0.04779 to 0.1160	No	ns	0.83	1.186	1.151	0.03411	0.02959	6	6	1.153	40
				Dhcr7 KO vs. Sc5d KO	-0.0358	-0.1177 to 0.04609	No	ns	0.797	1.186	1.221	-0.0358	0.02959	6	6	1.21	40
				Sc5d WT vs. Sc5d KO	-0.06991	-0.1518 to 0.01198	No	ns	0.131	1.151	1.221	-0.06991	0.02959	6	6	2.363	40
			L5-R5	Dhcr7 WT vs. Dhcr7 KO	-0.04755	-0.1294 to 0.03434	No	ns	0.523	0.202	0.2496	-0.04755	0.02959	6	6	1.607	40
				Dhcr7 WT vs. Sc5d WT	0.001385	-0.08051 to 0.08328	No	ns	>.999	0.202	0.2007	0.001385	0.02959	6	6	0.04679	40
				Dhcr7 WT vs. Sc5d KO	-0.7825	-0.8644 to -0.7007	Yes	***	<.001	0.202	0.9846	-0.7825	0.02959	6	6	26.45	40
				Dhcr7 KO vs. Sc5d WT	0.04893	-0.03296 to 0.1308	No	ns	0.49	0.2496	0.2007	0.04893	0.02959	6	6	1.654	40
				Dhcr7 KO vs. Sc5d KO	-0.735	-0.8169 to -0.6531	Yes	***	<.001	0.2496	0.9846	-0.735	0.02959	6	6	24.84	40
				Sc5d WT vs. Sc5d KO	-0.7839	-0.8658 to -0.7020	Yes	***	<.001	0.2007	0.9846	-0.7839	0.02959	6	6	26.49	40
		Volume		Dhcr7 WT vs. Dhcr7 KO	0.06638	0.01898 to 0.1138	Yes	**	0.004	0.6915	0.6251	0.06638	0.01694	6	6	5.543	20
				Dhcr7 WT vs. Sc5d WT	0.01521	-0.03220 to 0.06261	No	ns	0.806	0.6915	0.6763	0.01521	0.01694	6	6	1.27	20
				Dhcr7 WT vs. Sc5d KO	0.1956	0.1482 to 0.2430	Yes	***	<.001	0.6915	0.4959	0.1956	0.01694	6	6	16.33	20
				Dhcr7 KO vs. Sc5d WT	-0.05117	-0.09858 to -0.003767	Yes	*	0.031	0.6251	0.6763	-0.05117	0.01694	6	6	4.273	20
				Dhcr7 KO vs. Sc5d KO	0.1292	0.08179 to 0.1766	Yes	***	<.001	0.6251	0.4959	0.1292	0.01694	6	6	10.79	20
				Sc5d WT vs. Sc5d KO	0.1804	0.1330 to 0.2278	Yes	***	<.001	0.6763	0.4959	0.1804	0.01694	6	6	15.06	20
	Frontal	Length	1-2	Dhcr7 WT vs. Dhcr7 KO	-0.0201	-0.2457 to 0.2055	No	ns	0.994	3.391	3.411	-0.0201	0.08061	6	6	0.3526	20
				Dhcr7 WT vs. Sc5d WT	0.08501	-0.1406 to 0.3106	No	ns	0.72	3.391	3.306	0.08501	0.08061	6	6	1.491	20
				Dhcr7 WT vs. Sc5d KO	0.253	0.02738 to 0.4786	Yes	*	0.025	3.391	3.138	0.253	0.08061	6	6	4.439	20
				Dhcr7 KO vs. Sc5d WT	0.1051	-0.1205 to 0.3307	No	ns	0.571	3.411	3.306	0.1051	0.08061	6	6	1.844	20
				Dhcr7 KO vs. Sc5d KO	0.2731	0.04748 to 0.4987	Yes	*	0.014	3.411	3.138	0.2731	0.08061	6	6	4.791	20
				Sc5d WT vs. Sc5d KO	0.168	-0.05763 to 0.3936	No	ns	0.192	3.306	3.138	0.168	0.08061	6	6	2.947	20
		Width	3-2	Dhcr7 WT vs. Dhcr7 KO	-0.158	-0.2821 to -0.03389	Yes	**	0.006	2.156	2.314	-0.158	0.04484	6	6	3.523	40
				Dhcr7 WT vs. Sc5d WT	0.01683	-0.1073 to 0.1409	No	ns	>.999	2.156	2.139	0.01683	0.04484	6	6	0.3754	40
				Dhcr7 WT vs. Sc5d KO	1.911	1.787 to 2.035	Yes	***	<.001	2.156	0.2449	1.911	0.04484	6	6	42.63	40
				Dhcr7 KO vs. Sc5d WT	0.1748	0.05072 to 0.2989	Yes	**	0.002	2.314	2.139	0.1748	0.04484	6	6	3.899	40
				Dhcr7 KO vs. Sc5d KO	2.069	1.945 to 2.193	Yes	***	<.001	2.314	0.2449	2.069	0.04484	6	6	46.15	40
				Sc5d WT vs. Sc5d KO	1.894	1.770 to 2.018	Yes	***	<.001	2.139	0.2449	1.894	0.04484	6	6	42.25	40
			3-6	Dhcr7 WT vs. Dhcr7 KO	-0.4497	-0.5738 to -0.3256	Yes	***	<.001	2.442	2.892	-0.4497	0.04484	6	6	10.03	40
				Dhcr7 WT vs. Sc5d WT	0.09479	-0.02931 to 0.2189	No	ns	0.221	2.442	2.347	0.09479	0.04484	6	6	2.114	40
				Dhcr7 WT vs. Sc5d KO	2.249	2.125 to 2.373	Yes	***	<.001	2.442	0.1932	2.249	0.04484	6	6	50.15	40
				Dhcr7 KO vs. Sc5d WT	0.5445	0.4204 to 0.6686	Yes	***	<.001	2.892	2.347	0.5445	0.04484	6	6	12.14	40
				Dhcr7 KO vs. Sc5d KO	2.698	2.574 to 2.822	Yes	***	<.001	2.892	0.1932	2.698	0.04484	6	6	60.18	40
				Sc5d WT vs. Sc5d KO	2.154	2.030 to 2.278	Yes	***	<.001	2.347	0.1932	2.154	0.04484	6	6	48.04	40
		Height	3-4	Dhcr7 WT vs. Dhcr7 KO	0.1767	0.009244 to 0.3442	Yes	*	0.034	1.405	1.228	0.1767	0.06051	6	6	2.92	40
				Dhcr7 WT vs. Sc5d WT	0.006935	-0.1605 to 0.1744	No	ns	>.999	1.405	1.398	0.006935	0.06051	6	6	0.1146	40
				Dhcr7 WT vs. Sc5d KO	0.2665	0.09900 to 0.4339	Yes	***	<.001	1.405	1.138	0.2665	0.06051	6	6	4.404	40
				Dhcr7 KO vs. Sc5d WT	-0.1698	-0.3373 to -0.002309	Yes	*	0.045	1.228	1.398	-0.1698	0.06051	6	6	2.806	40
				Dhcr7 KO vs. Sc5d KO	0.08975	-0.07772 to 0.2572	No	ns	0.612	1.228	1.138	0.08975	0.06051	6	6	1.483	40
				Sc5d WT vs. Sc5d KO	0.2595	0.09206 to 0.4270	Yes	***	<.001	1.398	1.138	0.2595	0.06051	6	6	4.289	40
			1-4	Dhcr7 WT vs. Dhcr7 KO	-0.09975	-0.2672 to 0.06772	No	ns	0.493	2.657	2.757	-0.09975	0.06051	6	6	1.648	40
				Dhcr7 WT vs. Sc5d WT	-0.007163	-0.1746 to 0.1603	No	ns	>.999	2.657	2.664	-0.007163	0.06051	6	6	0.1184	40
				Dhcr7 WT vs. Sc5d KO	0.5494	0.3820 to 0.7169	Yes	***	<.001	2.657	2.108	0.5494	0.06051	6	6	9.08	40
				Dhcr7 KO vs. Sc5d WT	0.09259	-0.07488 to 0.2601	No	ns	0.578	2.757	2.664	0.09259	0.06051	6	6	1.53	40
				Dhcr7 KO vs. Sc5d KO	0.6492	0.4817 to 0.8167	Yes	***	<.001	2.757	2.108	0.6492	0.06051	6	6	10.73	40
				Sc5d WT vs. Sc5d KO	0.5566	0.3891 to 0.7241	Yes	***	<.001	2.664	2.108	0.5566	0.06051	6	6	9.198	40
		Distance	L1-R1	Dhcr7 WT vs. Dhcr7 KO	0.3989	0.2610 to 0.5367	Yes	***	<.001	0.6754	0.2766	0.3989	0.05067	6	6	7.871	60
				Dhcr7 WT vs. Sc5d WT	0.0297	-0.1082 to 0.1676	No	ns	0.993	0.6754	0.6457	0.0297	0.05067	6	6	0.586	60
				Dhcr7 WT vs. Sc5d KO	-0.1268	-0.2647 to 0.01108	No	ns	0.087	0.6754	0.8022	-0.1268	0.05067	6	6	2.502	60
				Dhcr7 KO vs. Sc5d WT	-0.3692	-0.5071 to -0.2313	Yes	***	<.001	0.2766	0.6457	-0.3692	0.05067	6	6	7.285	60
				Dhcr7 KO vs. Sc5d KO	-0.5257	-0.6635 to -0.3878	Yes	***	<.001	0.2766	0.8022	-0.5257	0.05067	6	6	10.37	60
				Sc5d WT vs. Sc5d KO	-0.1565	-0.2944 to -0.01862	Yes	*	0.018	0.6457	0.8022	-0.1565	0.05067	6	6	3.088	60
			L2-R2	Dhcr7 WT vs. Dhcr7 KO	0.8141	0.6763 to 0.9520	Yes	***	<.001	1.957	1.142	0.8141	0.05067	6	6	16.07	60
				Dhcr7 WT vs. Sc5d WT	-0.01106	-0.1489 to 0.1268	No	ns	>.999	1.957	1.968	-0.01106	0.05067	6	6	0.2182	60
				Dhcr7 WT vs. Sc5d KO	-0.5626	-0.7004 to -0.4247	Yes	***	<.001	1.957	2.519	-0.5626	0.05067	6	6	11.1	60
				Dhcr7 KO vs. Sc5d WT	-0.8252	-0.9631 to -0.6873	Yes	***	<.001	1.142	1.968	-0.8252	0.05067	6	6	16.28	60
				Dhcr7 KO vs. Sc5d KO	-1.377	-1.515 to -1.239	Yes	***	<.001	1.142	2.519	-1.377	0.05067	6	6	27.17	60
				Sc5d WT vs. Sc5d KO	-0.5515	-0.6894 to -0.4136	Yes	***	<.001	1.968	2.519	-0.5515	0.05067	6	6	10.88	60
			L6-R6	Dhcr7 WT vs. Dhcr7 KO	0.2924	0.1545 to 0.4302	Yes	***	<.001	0.5688	0.2764	0.2924	0.05067	6	6	5.769	60
				Dhcr7 WT vs. Sc5d WT	0.03556	-0.1023 to 0.1734	No	ns	0.981	0.5688	0.5332	0.03556	0.05067	6	6	0.7018	60
				Dhcr7 WT vs. Sc5d KO	-0.3067	-0.4445 to -0.1688	Yes	***	<.001	0.5688	0.8754	-0.3067	0.05067	6	6	6.052	60
				Dhcr7 KO vs. Sc5d WT	-0.2568	-0.3947 to -0.1189	Yes	***	<.001	0.2764	0.5332	-0.2568	0.05067	6	6	5.067	60
				Dhcr7 KO vs. Sc5d KO	-0.599	-0.7369 to -0.4612	Yes	***	<.001	0.2764	0.8754	-0.599	0.05067	6	6	11.82	60
				Sc5d WT vs. Sc5d KO	-0.3422	-0.4801 to -0.2044	Yes	***	<.001	0.5332	0.8754	-0.3422	0.05067	6	6	6.754	60
		Volume		Dhcr7 WT vs. Dhcr7 KO	-7.525	-9.228 to -5.821	Yes	***	<.001	20.09	27.62	-7.525	0.6085	6	6	17.49	20
				Dhcr7 WT vs. Sc5d WT	0.03697	-1.666 to 1.740	No	ns	>.999	20.09	20.06	0.03697	0.6085	6	6	0.08593	20
				Dhcr7 WT vs. Sc5d KO	6.075	4.372 to 7.779	Yes	***	<.001	20.09	14.02	6.075	0.6085	6	6	14.12	20
				Dhcr7 KO vs. Sc5d WT	7.561	5.858 to 9.265	Yes	***	<.001	27.62	20.06	7.561	0.6085	6	6	17.57	20
				Dhcr7 KO vs. Sc5d KO	13.6	11.90 to 15.30	Yes	***	<.001	27.62	14.02	13.6	0.6085	6	6	31.61	20
				Sc5d WT vs. Sc5d KO	6.038	4.335 to 7.742	Yes	***	<.001	20.06	14.02	6.038	0.6085	6	6	14.03	20
	Mandible	Length	1-9	Dhcr7 WT vs. Dhcr7 KO	0.3087	0.1221 to 0.4954	Yes	***	<.001	5.108	4.799	0.3087	0.06919	6	6	4.462	80
				Dhcr7 WT vs. Sc5d WT	-0.1843	-0.3710 to 0.002314	No	ns	0.055	5.108	5.292	-0.1843	0.06919	6	6	2.664	80
				Dhcr7 WT vs. Sc5d KO	1.229	1.043 to 1.416	Yes	***	<.001	5.108	3.878	1.229	0.06919	6	6	17.77	80
				Dhcr7 KO vs. Sc5d WT	-0.4931	-0.6797 to -0.3064	Yes	***	<.001	4.799	5.292	-0.4931	0.06919	6	6	7.126	80
				Dhcr7 KO vs. Sc5d KO	0.9206	0.7339 to 1.107	Yes	***	<.001	4.799	3.878	0.9206	0.06919	6	6	13.3	80
				Sc5d WT vs. Sc5d KO	1.414	1.227 to 1.600	Yes	***	<.001	5.292	3.878	1.414	0.06919	6	6	20.43	80
			1-11	Dhcr7 WT vs. Dhcr7 KO	0.4493	0.2626 to 0.6359	Yes	***	<.001	4.828	4.378	0.4493	0.06919	6	6	6.493	80
				Dhcr7 WT vs. Sc5d WT	-0.05581	-0.2425 to 0.1308	No	ns	0.963	4.828	4.884	-0.05581	0.06919	6	6	0.8067	80
				Dhcr7 WT vs. Sc5d KO	0.9912	0.8046 to 1.178	Yes	***	<.001	4.828	3.837	0.9912	0.06919	6	6	14.33	80
				Dhcr7 KO vs. Sc5d WT	-0.5051	-0.6918 to -0.3184	Yes	***	<.001	4.378	4.884	-0.5051	0.06919	6	6	7.3	80
				Dhcr7 KO vs. Sc5d KO	0.5419	0.3553 to 0.7286	Yes	***	<.001	4.378	3.837	0.5419	0.06919	6	6	7.832	80
				Sc5d WT vs. Sc5d KO	1.047	0.8604 to 1.234	Yes	***	<.001	4.884	3.837	1.047	0.06919	6	6	15.13	80
			1-15	Dhcr7 WT vs. Dhcr7 KO	0.6404	0.4537 to 0.8270	Yes	***	<.001	4.61	3.969	0.6404	0.06919	6	6	9.255	80
				Dhcr7 WT vs. Sc5d WT	0.08617	-0.1005 to 0.2728	No	ns	0.769	4.61	4.523	0.08617	0.06919	6	6	1.245	80
				Dhcr7 WT vs. Sc5d KO	1.228	1.041 to 1.415	Yes	***	<.001	4.61	3.382	1.228	0.06919	6	6	17.75	80
				Dhcr7 KO vs. Sc5d WT	-0.5542	-0.7408 to -0.3675	Yes	***	<.001	3.969	4.523	-0.5542	0.06919	6	6	8.01	80
				Dhcr7 KO vs. Sc5d KO	0.5876	0.4010 to 0.7743	Yes	***	<.001	3.969	3.382	0.5876	0.06919	6	6	8.493	80
				Sc5d WT vs. Sc5d KO	1.142	0.9552 to 1.328	Yes	***	<.001	4.523	3.382	1.142	0.06919	6	6	16.5	80
			3-13	Dhcr7 WT vs. Dhcr7 KO	0.02872	-0.1579 to 0.2154	No	ns	0.999	1.019	0.9899	0.02872	0.06919	6	6	0.4151	80
				Dhcr7 WT vs. Sc5d WT	0.0355	-0.1512 to 0.2222	No	ns	0.996	1.019	0.9832	0.0355	0.06919	6	6	0.5131	80
				Dhcr7 WT vs. Sc5d KO	0.09695	-0.08971 to 0.2836	No	ns	0.661	1.019	0.9217	0.09695	0.06919	6	6	1.401	80
				Dhcr7 KO vs. Sc5d WT	0.006776	-0.1799 to 0.1934	No	ns	>.999	0.9899	0.9832	0.006776	0.06919	6	6	0.09793	80
				Dhcr7 KO vs. Sc5d KO	0.06822	-0.1184 to 0.2549	No	ns	0.907	0.9899	0.9217	0.06822	0.06919	6	6	0.986	80
				Sc5d WT vs. Sc5d KO	0.06145	-0.1252 to 0.2481	No	ns	0.942	0.9832	0.9217	0.06145	0.06919	6	6	0.8881	80
		Width	L9-R9	Dhcr7 WT vs. Dhcr7 KO	0.235	0.05201 to 0.4179	Yes	**	0.006	4.826	4.591	0.235	0.0661	6	6	3.554	40
				Dhcr7 WT vs. Sc5d WT	-0.01898	-0.2019 to 0.1640	No	ns	>.999	4.826	4.845	-0.01898	0.0661	6	6	0.2871	40
				Dhcr7 WT vs. Sc5d KO	0.08001	-0.1029 to 0.2629	No	ns	0.797	4.826	4.746	0.08001	0.0661	6	6	1.21	40
				Dhcr7 KO vs. Sc5d WT	-0.2539	-0.4369 to -0.07099	Yes	**	0.003	4.591	4.845	-0.2539	0.0661	6	6	3.842	40
				Dhcr7 KO vs. Sc5d KO	-0.1549	-0.3379 to 0.02800	No	ns	0.136	4.591	4.746	-0.1549	0.0661	6	6	2.344	40
				Sc5d WT vs. Sc5d KO	0.09899	-0.08396 to 0.2819	No	ns	0.601	4.845	4.746	0.09899	0.0661	6	6	1.497	40
			L14-R14	Dhcr7 WT vs. Dhcr7 KO	0.2794	0.09647 to 0.4624	Yes	***	<.001	0.9862	0.7068	0.2794	0.0661	6	6	4.227	40
				Dhcr7 WT vs. Sc5d WT	0.04056	-0.1424 to 0.2235	No	ns	0.991	0.9862	0.9457	0.04056	0.0661	6	6	0.6135	40
				Dhcr7 WT vs. Sc5d KO	0.3031	0.1201 to 0.4860	Yes	***	<.001	0.9862	0.6832	0.3031	0.0661	6	6	4.585	40
				Dhcr7 KO vs. Sc5d WT	-0.2389	-0.4218 to -0.05592	Yes	**	0.005	0.7068	0.9457	-0.2389	0.0661	6	6	3.613	40
				Dhcr7 KO vs. Sc5d KO	0.02365	-0.1593 to 0.2066	No	ns	>.999	0.7068	0.6832	0.02365	0.0661	6	6	0.3578	40
				Sc5d WT vs. Sc5d KO	0.2625	0.07957 to 0.4454	Yes	**	0.002	0.9457	0.6832	0.2625	0.0661	6	6	3.971	40
		Height	4-14	Dhcr7 WT vs. Dhcr7 KO	0.07719	-0.008341 to 0.1627	No	ns	0.098	1.498	1.421	0.07719	0.03144	6	6	2.455	60
				Dhcr7 WT vs. Sc5d WT	0.04175	-0.04379 to 0.1273	No	ns	0.716	1.498	1.457	0.04175	0.03144	6	6	1.328	60
				Dhcr7 WT vs. Sc5d KO	0.1213	0.03572 to 0.2068	Yes	**	0.002	1.498	1.377	0.1213	0.03144	6	6	3.857	60
				Dhcr7 KO vs. Sc5d WT	-0.03545	-0.1210 to 0.05009	No	ns	0.841	1.421	1.457	-0.03545	0.03144	6	6	1.128	60
				Dhcr7 KO vs. Sc5d KO	0.04406	-0.04148 to 0.1296	No	ns	0.664	1.421	1.377	0.04406	0.03144	6	6	1.401	60
				Sc5d WT vs. Sc5d KO	0.07951	-0.006030 to 0.1650	No	ns	0.082	1.457	1.377	0.07951	0.03144	6	6	2.529	60
			5-12	Dhcr7 WT vs. Dhcr7 KO	-0.07075	-0.1563 to 0.01479	No	ns	0.157	1.317	1.388	-0.07075	0.03144	6	6	2.25	60
				Dhcr7 WT vs. Sc5d WT	-0.06252	-0.1481 to 0.02301	No	ns	0.271	1.317	1.379	-0.06252	0.03144	6	6	1.989	60
				Dhcr7 WT vs. Sc5d KO	-0.01049	-0.09603 to 0.07504	No	ns	>.999	1.317	1.327	-0.01049	0.03144	6	6	0.3338	60
				Dhcr7 KO vs. Sc5d WT	0.008226	-0.07731 to 0.09376	No	ns	>.999	1.388	1.379	0.008226	0.03144	6	6	0.2617	60
				Dhcr7 KO vs. Sc5d KO	0.06026	-0.02528 to 0.1458	No	ns	0.31	1.388	1.327	0.06026	0.03144	6	6	1.917	60
				Sc5d WT vs. Sc5d KO	0.05203	-0.03351 to 0.1376	No	ns	0.48	1.379	1.327	0.05203	0.03144	6	6	1.655	60
			6-11	Dhcr7 WT vs. Dhcr7 KO	0.2415	0.1559 to 0.3270	Yes	***	<.001	2.225	1.983	0.2415	0.03144	6	6	7.681	60
				Dhcr7 WT vs. Sc5d WT	0.04147	-0.04407 to 0.1270	No	ns	0.722	2.225	2.183	0.04147	0.03144	6	6	1.319	60
				Dhcr7 WT vs. Sc5d KO	0.9093	0.8238 to 0.9948	Yes	***	<.001	2.225	1.315	0.9093	0.03144	6	6	28.92	60
				Dhcr7 KO vs. Sc5d WT	-0.2	-0.2855 to -0.1145	Yes	***	<.001	1.983	2.183	-0.2	0.03144	6	6	6.362	60
				Dhcr7 KO vs. Sc5d KO	0.6678	0.5823 to 0.7534	Yes	***	<.001	1.983	1.315	0.6678	0.03144	6	6	21.24	60
				Sc5d WT vs. Sc5d KO	0.8678	0.7823 to 0.9534	Yes	***	<.001	2.183	1.315	0.8678	0.03144	6	6	27.6	60
		Angle	L8-1-R8	Dhcr7 WT vs. Dhcr7 KO	3.107	2.239 to 3.975	Yes	***	<.001	18.13	15.03	3.107	0.3101	6	6	14.17	20
				Dhcr7 WT vs. Sc5d WT	0.3414	-0.5267 to 1.209	No	ns	0.693	18.13	17.79	0.3414	0.3101	6	6	1.557	20
				Dhcr7 WT vs. Sc5d KO	4.97	4.102 to 5.838	Yes	***	<.001	18.13	13.16	4.97	0.3101	6	6	22.66	20
				Dhcr7 KO vs. Sc5d WT	-2.765	-3.633 to -1.897	Yes	***	<.001	15.03	17.79	-2.765	0.3101	6	6	12.61	20
				Dhcr7 KO vs. Sc5d KO	1.863	0.9952 to 2.731	Yes	***	<.001	15.03	13.16	1.863	0.3101	6	6	8.496	20
				Sc5d WT vs. Sc5d KO	4.629	3.761 to 5.497	Yes	***	<.001	17.79	13.16	4.629	0.3101	6	6	21.11	20
		Volume		Dhcr7 WT vs. Dhcr7 KO	-7.783	-10.55 to -5.015	Yes	***	<.001	35.4	43.18	-7.783	0.9892	6	6	11.13	20
				Dhcr7 WT vs. Sc5d WT	1.517	-1.252 to 4.285	No	ns	0.437	35.4	33.88	1.517	0.9892	6	6	2.168	20
				Dhcr7 WT vs. Sc5d KO	-30.57	-33.34 to -27.80	Yes	***	<.001	35.4	65.97	-30.57	0.9892	6	6	43.7	20
				Dhcr7 KO vs. Sc5d WT	9.3	6.531 to 12.07	Yes	***	<.001	43.18	33.88	9.3	0.9892	6	6	13.3	20
				Dhcr7 KO vs. Sc5d KO	-22.78	-25.55 to -20.01	Yes	***	<.001	43.18	65.97	-22.78	0.9892	6	6	32.57	20
				Sc5d WT vs. Sc5d KO	-32.08	-34.85 to -29.31	Yes	***	<.001	33.88	65.97	-32.08	0.9892	6	6	45.87	20

## Sheet: Table S6
		Table S6. PCA for craniofacial bones in E18.5 mice.
		Genotype ID	Premaxilla		Maxilla		Palatine		Frontal		Mandible
			PC1	PC2	PC1	PC2	PC1	PC2	PC1	PC2	PC1	PC2
		Dhcr7 WT 1	-1.28413	0.860052	1.32909	-0.206947	-1.61631	-0.136471	-0.34948	1.18273	-3.5221	-0.261973
		Dhcr7 WT 2	-2.42076	3.25196	2.56525	1.03884	-2.38543	2.33736	-0.744778	1.23739	-1.39788	-1.36065
		Dhcr7 WT 3	-0.998871	-1.94884	2.28525	0.392806	-2.73931	1.1316	-0.302314	0.629458	-2.13508	-0.230088
		Dhcr7 WT 4	-1.91322	-0.0932276	1.88141	-1.26911	-2.52551	0.319039	-0.26988	0.112052	-1.75325	0.210012
		Dhcr7 WT 5	-2.34531	0.353206	1.31937	-1.31029	-2.39342	0.123189	-0.562879	1.67501	-1.68021	-1.89894
		Dhcr7 WT 6	-2.60313	1.29581	1.88735	-2.03205	-2.05545	0.333184	-0.139752	1.41867	-2.25022	-1.59652
		Dhcr7 KO 1	-0.674798	-1.50111	0.470771	-0.503487	-0.171206	-1.26611	-2.62841	-1.5919	0.248745	1.2684
		Dhcr7 KO 2	-0.284383	-0.682876	0.784872	1.23534	-0.237053	-1.38013	-3.38812	-0.341463	0.141672	2.41636
		Dhcr7 KO 3	-0.123231	-0.944069	0.630377	1.3749	0.113545	-1.109	-3.49771	-0.476695	0.278653	1.61778
		Dhcr7 KO 4	-0.0819178	-0.764845	0.0598586	0.0356964	-0.696448	-1.47392	-2.97708	-2.10909	0.836803	1.26504
		Dhcr7 KO 5	-0.188053	-1.57587	0.249529	0.374646	0.164958	-1.87068	-3.25381	-1.66199	0.530181	1.19801
		Dhcr7 KO 6	-0.530233	-2.12226	0.365882	1.02585	-0.526639	-1.72191	-3.34469	-0.831438	0.388684	0.962667
		Sc5d WT 1	-1.14108	0.24063	1.97901	0.232183	-1.67325	0.260688	-0.458439	1.20932	-1.65182	0.575545
		Sc5d WT 2	-1.38964	1.03841	1.62919	1.41671	-1.50267	-0.604343	-0.127119	0.475654	-1.72989	0.591344
		Sc5d WT 3	-0.887836	0.626264	1.76328	1.04469	-2.44879	-0.363844	0.0423464	0.98201	-1.16824	-0.334703
		Sc5d WT 4	-2.29556	-1.04859	1.85994	-1.42717	-1.82905	1.10284	-0.532276	0.838952	-1.61557	-0.827204
		Sc5d WT 5	-1.51769	-0.609312	1.86101	-1.86395	-2.03172	1.28236	-0.490373	1.06174	-2.18789	-0.224837
		Sc5d WT 6	-2.7397	0.997229	2.16322	0.983226	-1.80298	0.312677	-0.110424	0.584305	-1.83049	0.21486
		Sc5d KO 1	3.85197	0.455702	-3.84317	-0.411228	4.46238	0.761372	3.8165	-0.48422	3.44083	-0.415734
		Sc5d KO 2	3.54373	0.439286	-4.38884	-0.375247	4.30762	0.915839	4.22016	-1.48004	3.08671	0.343672
		Sc5d KO 3	2.99282	0.446198	-4.42986	-1.2442	4.54982	0.717242	4.0516	0.243941	2.51997	-1.20646
		Sc5d KO 4	3.0133	0.00388774	-4.45461	-0.218527	4.26416	0.403821	3.64586	-0.722375	3.03525	-0.145816
		Sc5d KO 5	4.58256	2.00541	-4.48718	1.77769	3.89731	-0.0590188	3.93026	-1.43676	4.41803	-0.64258
		Sc5d KO 6	5.43515	-0.723038	-3.481	-0.0703844	4.87546	-0.0157871	3.47081	-0.515246	3.99711	-1.5182
